# Supplementary material for: Noninvasive assessment of foot perfusion in cholesterol-fed rabbits using dynamic volume perfusion CT with an upslope method
Source: Sci Rep. 2022 May 25;12:8894. doi: 10.1038/s41598-022-12756-7 (PMC9132895; doi:10.1038/s41598-022-12756-7)
Supplement: Supplementary file 1 — Supplementary Information. [file 41598_2022_12756_MOESM1_ESM.xlsx]

## Sheet: Main
			Baseline									CRH phase									Ratio
			Lt									Lt
	Group	Animal ID #	Upslope starting time (sec)	Upslope end time (sec)	Artery peak (HU)	Artery base (HU)	Peak A enhancement (HU)	Arterial time to peak (sec)	Slope (HU/sec)	heel-base (HU)	Perfusion Value(HU)	Upslope starting time (sec)	Upslope end time (sec)	Artery peak (HU)	Artery base (HU)	Peak A enhancement (HU)	Arterial time to peak (sec)	Slope (HU/sec)	heel-base (HU)	Perfusion Value(HU)	PV ratio (CRH:baseline)
16	Cholestrol	GNS 5001	8	11	517	61.2	455.8	3	151.933	191.51	87290.3	7	10	743.2	132.4	610.8	3	203.6	149.85	91528.4	1.04855
11	Cholestrol	GNS 5002	10	13	365.8	91.4	274.4	3	91.4667	230.25	63180.6	8	11	439.2	109	330.2	3	110.067	147.44	48684.7	0.770564
6	Cholestrol	GNS 5003	6	8	300.4	44	256.4	2	128.2	211.11	54128.6	6	9	566.2	137.8	428.4	3	142.8	136.47	58463.7	1.08009
10	Cholestrol	GNS 5004	5	8	279.8	35.2	244.6	3	81.5333	230.05	56270.2	5	8	443.6	118	325.6	3	108.533	178.08	57982.8	1.03044
7	Cholestrol	GNS 5005	7	10	318	70	248	3	82.6667	80.38	19934.2	8	12	473.2	90.2	383	4	95.75	47.09	18035.5	0.904748
13	Cholestrol	GNS 5006	9	12	392.6	56.4	336.2	3	112.067	100.67	33845.3	7	10	596.4	107.6	488.8	3	162.933	95.24	46553.3	1.37548
19	Cholestrol	GNS 5007	7	10	521.2	85	436.2	3	145.4	78.13	34080.3	9	12	492	98	394	3	131.333	95.23	37520.6	1.10095
5	Cholestrol	GNS 5008	8	12	392	38.6	353.4	4	88.35	119.12	42097	8	12	500.4	104	396.4	4	99.1	93.81	37186.3	0.883347
9	Cholestrol	GNS 5011	8	13	600.2	133.8	466.4	5	93.28	77.16	35987.4	8	11	571.2	115.4	455.8	3	151.933	76.9	35051	0.97398
4	Cholestrol	GNS 5012	6	10	558.8	83.8	475	4	118.75	99.92	47462	7	10	644.8	216.6	428.2	3	142.733	83.88	35917.4	0.756762
18	Normal	PCT 1001	10	16	223.6	58.4	165.2	6	27.5333	59.08	9760.02	8	12	377.8	85	292.8	4	73.2	134.17	39285	4.02509
2-1	Normal	PCT 1002	6	10	175.2	31.2	144	4	36	254.84	36697	6	9	423	84.4	338.6	3	112.867	212.98	72115	1.96515
21	Normal	PCT 1003	7	10	382.4	33	349.4	3	116.467	122.67	42860.9	8	11	356.8	63.2	293.6	3	97.8667	200.91	58987.2	1.37625
15	Normal	PCT 1004	8	11	303.4	99.2	204.2	3	68.0667	77.28	15780.6	6	10	425.8	121	304.8	4	76.2	101.96	31077.4	1.96935
14	Normal	PCT 1005	7	11	478.2	55.8	422.4	4	105.6	67.89	28676.7	5	8	580	120.2	459.8	3	153.267	98.51	45294.9	1.5795
20	Normal	PCT 1006	9	13	433.4	63.4	370	4	92.5	202.32	74858.4	8	11	641.2	87.4	553.8	3	184.6	194.61	107775	1.43972
3	Normal	PCT 1007	6	9	373.4	47.8	325.6	3	108.533	91.25	29711	4	8	509.6	105.4	404.2	4	101.05	98.05	39631.8	1.33391
8	Normal	PCT 1009	6	10	310.2	66	244.2	4	61.05	124.62	30432.2	6	9	391	136.3	254.7	3	84.9	203.3	51780.5	1.7015
12	Normal	PCT 1010	6	10	316	42.6	273.4	4	68.35	137.86	37690.9	5	9	500	120	380	4	95	144.19	54792.2	1.45372
	Normal	PCT 2007	6	13	247.6	37.2	210.4	7	30.0571	245.57	51667.9	4	9	379.8	85.2	294.6	5	58.92	222.66	65595.6	1.26956
	Normal	PCT 2008	4	12	354.6	43.6	311	8	38.875	45.99	14302.9	2	7	506.2	102.4	403.8	5	80.76	110.64	44676.4	3.12359
	Normal	PCT 2009	3	7	185.8	31.4	154.4	4	38.6	384.34	59342.1	3	6	380.6	93	287.6	3	95.8667	209.66	60298.2	1.01611
	Normal	PCT 2003	5	9	437.2	38.8	398.4	4	99.6	136.95	54560.9	7	11	496	75.6	420.4	4	105.1	126.54	53197.4	0.97501
	Normal	PCT 2001	9	13	327.2	22.2	305	4	76.25	91.64	27950.2	8	12	451.8	66.8	385	4	96.25	98.9	38076.5	1.3623
	Normal	PCT 2002	5	10	335.8	25.6	310.2	5	62.04	151.26	46920.9	5	9	370.6	72.8	297.8	4	74.45	164.91	49110.2	1.04666
	Normal	PCT 2004	6	12	96.6	21.2	75.4	6	12.5667	37.69	2841.83	4	12	130.2	62	68.2	8	8.525	54.75	3733.95	1.31393
	Normal	PCT 2005	4	15	170.2	43	127.2	11	11.5636	29.91	3804.55	3	11	141.6	51	90.6	8	11.325	62.63	5674.28	1.49144
	Normal	PCT 2006	6	14	196.4	22.6	173.8	8	21.725	64.3	11175.3	5	9	161	51.2	109.8	4	27.45	90.95	9986.31	0.893602
	Normal	PCT 2010	5	14	311	28.6	282.4	9	31.3778	41.05	11592.5	4	12	450.2	87.6	362.6	8	45.325	46.18	16744.9	1.44445
	Normal	PCT 2011	7	14	298	32.6	265.4	7	37.9143	54.4	14437.8	5	11	511.2	76.2	435	6	72.5	54.3	23620.5	1.63602
